# Supplementary material for: Integrating the Neutrophil-to-Lymphocyte Ratio into a Clinicopathological Nomogram for Event-Free Survival Prediction in Cisplatin-Treated Muscle-Invasive Bladder Cancer
Source: Cancers (Basel). 2026 Jun 24;18(13):2054. doi: 10.3390/cancers18132054 (PMC13359792; doi:10.3390/cancers18132054)
Supplement: Supplementary file 1 [file cancers-18-02054-s001.zip]

Archive with 1 entries (1 files):
- cancers-4372826-supplementary.pdf
